# Supplementary material for: Analysis of Mouse Brain Transcriptome After Experimental Duvenhage Virus Infection Shows Activation of Innate Immune Response and Pyroptotic Cell Death Pathway
Source: Front Microbiol. 2018 Mar 20;9:397. doi: 10.3389/fmicb.2018.00397 (PMC5869263; doi:10.3389/fmicb.2018.00397)
Supplement: Supplementary file 2 [file Table_1.XLS]

## Sheet: DUVV
© 2000-2017 QIAGEN. All rights reserved.
Ingenuity Canonical Pathways	-log(p-value)	Ratio	z-score	Molecules
Communication between Innate and Adaptive Immune Cells	1,42E01	2,71E-01	#NUM!	IL15,CCL5,CXCL10,HLA-G,B2M,FCER1G,CD40,IL6,CCL3L3,HLA-A,TLR3,Ccl9,IL12B,CCL4,IFNB1,TLR2
Role of Pattern Recognition Receptors in Recognition of Bacteria and Viruses	1,07E01	1,53E-01	3,606	EIF2AK2,C3,CCL5,C1QB,CASP1,OAS2,IL6,C1QA,Oas1b,C1QC,IRF7,TLR3,IFIH1,IL12B,IFNB1,TLR2,PTX3
Dendritic Cell Maturation	1,06E01	1,3E-01	4,000	IL15,FCGR1A,STAT2,B2M,FCER1G,CD40,NFKBIE,IL6,NFKBIA,FCGR2B,HLA-A,TLR3,STAT1,RELB,IL12B,ICAM1,IFNB1,TLR2,FCGR3A/FCGR3B
Interferon Signaling	1,04E01	3,57E-01	2,333	IRF1,IRF9,STAT1,STAT2,IFI35,SOCS1,IFITM3,TAP1,IFNB1,PSMB8
Activation of IRF by Cytosolic Pattern Recognition Receptors	1,03E01	2,5E-01	2,309	IRF9,IRF7,STAT1,STAT2,IFIH1,ZBP1,IFIT2,CD40,NFKBIE,IL6,IFNB1,NFKBIA
Agranulocyte Adhesion and Diapedesis	9,74E00	1,24E-01	#NUM!	Ccl2,Cxcl9,MYH7,Ccl8,Ccl7,CCL5,CXCL10,ITGB2,CXCL2,CCL3L3,VCAM1,Cxcl11,CXCL13,CCL2,Ccl9,CXCL16,CCL4,ICAM1
Granulocyte Adhesion and Diapedesis	9,07E00	1,21E-01	#NUM!	Ccl2,Cxcl9,Ccl8,Ccl7,CCL5,CXCL10,ITGB2,CXCL2,CCL3L3,VCAM1,Cxcl11,CXCL13,CCL2,Ccl9,CXCL16,CCL4,ICAM1
Antigen Presentation Pathway	7,83E00	3,08E-01	#NUM!	HLA-A,TAP2,HLA-G,B2M,TAP1,TAPBP,PSMB9,PSMB8
Role of Hypercytokinemia/hyperchemokinemia in the Pathogenesis of Influenza	7,69E00	2,96E-01	#NUM!	IL15,CCL5,CXCL10,CCL2,IL12B,CCL4,IL6,IFNB1
Role of PKR in Interferon Induction and Antiviral Response	7,53E00	2,31E-01	#NUM!	IRF1,EIF2AK2,TLR3,STAT1,FCGR1A,NFKBIE,IFNB1,NFKBIA,CASP8
IL-17A Signaling in Fibroblasts	7,17E00	2,58E-01	#NUM!	FOS,CEBPD,CCL2,CEBPB,NFKBIE,IL6,NFKBIA,LCN2
Complement System	7,17E00	2,58E-01	1,890	C1QC,C3,C1QB,ITGB2,C1S,C1R,SERPING1,C1QA
Crosstalk between Dendritic Cells and Natural Killer Cells	6,73E00	1,61E-01	#NUM!	IL15,HLA-A,TLR3,CSF2RB,TNFSF10,HLA-G,IL12B,CD40,IL6,IFNB1
Retinoic acid Mediated Apoptosis Signaling	6,33E00	2,05E-01	2,828	IRF1,PARP12,PARP3,TNFSF10,PARP9,PARP14,IFNB1,CASP8
Th1 Pathway	6,27E00	1,14E-01	1,000	IRF1,STAT3,HLA-A,STAT1,SOCS3,SOCS1,IL12B,ITGB2,CD40,IL6,ICAM1,CD274
Role of RIG1-like Receptors in Antiviral Innate Immunity	6,23E00	2,5E-01	2,236	IRF7,TRIM25,IFIH1,NFKBIE,IFNB1,NFKBIA,CASP8
TREM1 Signaling	6,17E00	1,64E-01	3,000	STAT3,FCGR2B,TLR3,CCL2,CASP1,CD40,IL6,ICAM1,TLR2
Altered T Cell and B Cell Signaling in Rheumatoid Arthritis	5,99E00	1,35E-01	#NUM!	IL15,HLA-A,TLR3,CXCL13,RELB,IL12B,FCER1G,CD40,IL6,TLR2
Type I Diabetes Mellitus Signaling	5,85E00	1,16E-01	1,414	IRF1,HLA-A,STAT1,SOCS3,SOCS1,HLA-G,IL12B,FCER1G,NFKBIE,NFKBIA,CASP8
Role of JAK1, JAK2 and TYK2 in Interferon Signaling	5,78E00	2,86E-01	#NUM!	STAT3,CGA,STAT1,STAT2,SOCS1,IFNB1
Role of Macrophages, Fibroblasts and Endothelial Cells in Rheumatoid Arthritis	5,5E00	6,62E-02	#NUM!	IL15,CEBPD,CCL5,FCGR1A,SOCS3,NFKBIE,IL6,NFKBIA,VCAM1,FOS,STAT3,TLR3,CCL2,CEBPB,SOCS1,ICAM1,TLR2,FCGR3A/FCGR3B
Differential Regulation of Cytokine Production in Macrophages and T Helper Cells by IL-17A and IL-17F	5,43E00	3,57E-01	#NUM!	CCL5,CCL2,IL12B,CCL4,IL6
Glucocorticoid Receptor Signaling	5,4E00	6,83E-02	#NUM!	HSPA1A/HSPA1B,Hspa1b,CCL5,FCGR1A,NFKBIE,IL6,NFKBIA,VCAM1,FOS,STAT3,STAT1,CCL2,CEBPB,PRL,CDKN1A,ICAM1,POMC
Acute Phase Response Signaling	5,24E00	8,44E-02	1,000	C3,SOCS3,NFKBIE,IL6,C1R,NFKBIA,FOS,STAT3,CEBPB,SOCS1,C1S,SERPING1,Saa3
Differential Regulation of Cytokine Production in Intestinal Epithelial Cells by IL-17A and IL-17F	5,11E00	3,12E-01	#NUM!	CCL5,CCL2,IL12B,CCL4,LCN2
Prolactin Signaling	5,01E00	1,2E-01	1,134	IRF1,FOS,STAT3,STAT1,SOCS3,CEBPB,PRL,SOCS1,NMI
JAK/Stat Signaling	4,92E00	1,17E-01	1,000	FOS,STAT3,STAT1,SOCS3,STAT2,CEBPB,CDKN1A,SOCS1,IL6
OX40 Signaling Pathway	4,83E00	1,59E-01	#NUM!	HLA-A,H2-T24,HLA-G,B2M,FCER1G,NFKBIE,NFKBIA
Th1 and Th2 Activation Pathway	4,64E00	0.08	#NUM!	IRF1,STAT3,HLA-A,STAT1,SOCS3,SOCS1,IL12B,ITGB2,CD40,IL6,ICAM1,CD274
Death Receptor Signaling	4,61E00	1,07E-01	1,667	PARP12,DAXX,PARP3,TNFSF10,PARP9,PARP14,NFKBIE,NFKBIA,CASP8
Allograft Rejection Signaling	4,48E00	1,76E-01	#NUM!	HLA-A,H2-T24,HLA-G,B2M,FCER1G,CD40
IL-15 Production	4,17E00	2,08E-01	#NUM!	IRF1,IL15,STAT1,IL6,IFNB1
Role of JAK family kinases in IL-6-type Cytokine Signaling	4,17E00	2,08E-01	#NUM!	STAT3,STAT1,SOCS3,SOCS1,IL6
T Helper Cell Differentiation	3,93E00	1,17E-01	#NUM!	STAT3,HLA-A,STAT1,IL12B,FCER1G,CD40,IL6
Systemic Lupus Erythematosus Signaling	3,93E00	7,28E-02	#NUM!	FOS,FCGR2B,HLA-A,FCGR1A,CD72,HLA-G,PTPRC,FCER1G,CD40,IL6,FCGR3A/FCGR3B
Pathogenesis of Multiple Sclerosis	3,92E00	0.5	#NUM!	CCL5,CXCL10,CCL4
Autoimmune Thyroid Disease Signaling	3,76E00	1,72E-01	#NUM!	HLA-A,CGA,HLA-G,FCER1G,CD40
IL-10 Signaling	3,76E00	1,09E-01	#NUM!	FOS,STAT3,FCGR2B,SOCS3,NFKBIE,IL6,NFKBIA
Role of JAK2 in Hormone-like Cytokine Signaling	3,62E00	1,61E-01	#NUM!	STAT3,STAT1,SOCS3,PRL,SOCS1
Cytotoxic T Lymphocyte-mediated Apoptosis of Target Cells	3,11E00	1,74E-01	#NUM!	HLA-A,B2M,FCER1G,CASP8
iNOS Signaling	3,04E00	1,22E-01	2,000	IRF1,FOS,STAT1,NFKBIE,NFKBIA
Guanosine Nucleotides Degradation III	2,91E00	2,5E-01	#NUM!	NT5C3A,PNP,XDH
Adenosine Nucleotides Degradation II	2,91E00	2,5E-01	#NUM!	NT5C3A,PNP,XDH
Toll-like Receptor Signaling	2,86E00	9,09E-02	2,000	FOS,EIF2AK2,TLR3,IL12B,NFKBIA,TLR2
IL-6 Signaling	2,82E00	6,84E-02	1,414	FOS,STAT3,SOCS3,CEBPB,SOCS1,NFKBIE,IL6,NFKBIA
Urate Biosynthesis/Inosine 5'-phosphate Degradation	2,8E00	2,31E-01	#NUM!	NT5C3A,PNP,XDH
PI3K Signaling in B Lymphocytes	2,8E00	6,78E-02	2,121	FOS,FCGR2B,C3,PTPRC,CD40,NFKBIE,NFKBIA,ATF3
CD40 Signaling	2,73E00	8,57E-02	0,816	FOS,STAT3,CD40,NFKBIE,ICAM1,NFKBIA
Growth Hormone Signaling	2,7E00	8,45E-02	0,816	FOS,STAT3,STAT1,SOCS3,SOCS1,CSHL1
Purine Nucleotides Degradation II (Aerobic)	2,61E00	0.2	#NUM!	NT5C3A,PNP,XDH
MSP-RON Signaling Pathway	2,61E00	9,8E-02	#NUM!	CSF2RB,CCL2,IL12B,ITGB2,TLR2
Protein Ubiquitination Pathway	2,6E00	5,05E-02	#NUM!	HSPA1A/HSPA1B,HLA-A,UBE2L6,TAP2,B2M,PSME1,USP18,TAP1,PSMB10,PSMB9,PSMB8
NF-κB Signaling	2,58E00	5,73E-02	1,667	EIF2AK2,TLR3,RELB,FCER1G,CD40,NFKBIE,NFKBIA,TLR2,CASP8
Graft-versus-Host Disease Signaling	2,56E00	1,25E-01	#NUM!	HLA-A,HLA-G,FCER1G,IL6
Role of IL-17F in Allergic Inflammatory Airway Diseases	2,56E00	1,25E-01	#NUM!	CXCL10,CCL2,CCL4,IL6
Inflammasome pathway	2,53E00	1,88E-01	#NUM!	CASP1,CASP8,PYCARD
Hepatic Fibrosis / Hepatic Stellate Cell Activation	2,51E00	5,59E-02	#NUM!	MYH7,CCL5,STAT1,CCL2,TIMP1,CD40,IL6,ICAM1,VCAM1
Production of Nitric Oxide and Reactive Oxygen Species in Macrophages	2,47E00	5,52E-02	3,000	IRF1,FOS,NCF4,STAT1,NFKBIE,CYBB,NFKBIA,TLR2,CYBA
Role of Cytokines in Mediating Communication between Immune Cells	2,46E00	1,18E-01	#NUM!	IL15,IL12B,IL6,IFNB1
Cdc42 Signaling	2,45E00	6,6E-02	#NUM!	FOS,HLA-A,H2-T24,HLA-G,B2M,IQGAP2,FCER1G
Role of PI3K/AKT Signaling in the Pathogenesis of Influenza	2,43E00	8,93E-02	0,000	CCL5,NFKBIE,IFNB1,NFKBIA,PLAC8
Primary Immunodeficiency Signaling	2,41E00	1,14E-01	#NUM!	TAP2,PTPRC,CD40,TAP1
UVA-Induced MAPK Signaling	2,33E00	7,14E-02	2,236	PARP12,FOS,STAT1,PARP3,PARP9,PARP14
GADD45 Signaling	2,31E00	1,58E-01	#NUM!	CDKN1A,GADD45B,GADD45G
IL-12 Signaling and Production in Macrophages	2,19E00	5,93E-02	#NUM!	IRF1,FOS,STAT1,CEBPB,IL12B,CD40,TLR2
Role of JAK1 and JAK3 in γc Cytokine Signaling	2,18E00	7,81E-02	#NUM!	STAT3,IL15,STAT1,SOCS3,SOCS1
IL-22 Signaling	2,12E00	1,36E-01	#NUM!	STAT3,STAT1,SOCS3
IL-17A Signaling in Gastric Cells	2,12E00	1,36E-01	#NUM!	FOS,CCL5,CXCL10
TNFR1 Signaling	2,06E00	9,09E-02	2,000	FOS,NFKBIE,NFKBIA,CASP8
Phagosome Formation	2,05E00	6,25E-02	#NUM!	FCGR2B,TLR3,FCGR1A,FCER1G,TLR2,FCGR3A/FCGR3B
Role of Lipids/Lipid Rafts in the Pathogenesis of Influenza	2,05E00	2,5E-01	#NUM!	RSAD2,IFNB1
Role of NFAT in Regulation of the Immune Response	2,05E00	5,1E-02	2,449	FOS,FCGR2B,HLA-A,FCGR1A,FCER1G,NFKBIE,NFKBIA,FCGR3A/FCGR3B
B Cell Development	2,02E00	1,25E-01	#NUM!	HLA-A,PTPRC,CD40
IL-17 Signaling	1,99E00	7,04E-02	#NUM!	CXCL10,CCL2,CEBPB,TIMP1,IL6
Erythropoietin Signaling	1,97E00	6,94E-02	#NUM!	FOS,SOCS3,SOCS1,NFKBIE,NFKBIA
CD27 Signaling in Lymphocytes	1,96E00	8,51E-02	#NUM!	FOS,NFKBIE,NFKBIA,CASP8
Unfolded protein response	1,92E00	8,33E-02	#NUM!	HSPA1A/HSPA1B,CEBPD,Hspa1b,CEBPB
iCOS-iCOSL Signaling in T Helper Cells	1,91E00	5,83E-02	#NUM!	HLA-A,PTPRC,FCER1G,CD40,NFKBIE,NFKBIA
Hematopoiesis from Pluripotent Stem Cells	1,88E00	1,11E-01	#NUM!	IL12B,FCER1G,IL6
Atherosclerosis Signaling	1,83E00	5,61E-02	#NUM!	CCL2,ITGB2,CD40,IL6,ICAM1,VCAM1
CD28 Signaling in T Helper Cells	1,8E00	5,5E-02	#NUM!	FOS,HLA-A,PTPRC,FCER1G,NFKBIE,NFKBIA
TNFR2 Signaling	1,79E00	1,03E-01	#NUM!	FOS,NFKBIE,NFKBIA
Xanthine and Xanthosine Salvage	1,73E00	1	#NUM!	PNP
Tec Kinase Signaling	1,69E00	4,73E-02	2,449	FOS,STAT3,HCK,STAT1,STAT2,TNFSF10,FCER1G
Leukocyte Extravasation Signaling	1,68E00	4,37E-02	1,890	NCF4,ITGB2,TIMP1,ICAM1,CYBB,CD44,CYBA,VCAM1
HMGB1 Signaling	1,68E00	5,17E-02	2,449	FOS,CCL2,IL12B,IL6,ICAM1,VCAM1
Role of IL-17A in Arthritis	1,67E00	7,02E-02	#NUM!	CCL5,CCL2,NFKBIE,NFKBIA
Sumoylation Pathway	1,64E00	5,75E-02	1,000	FOS,PML,DAXX,NFKBIA,ISG20
Induction of Apoptosis by HIV1	1,62E00	6,78E-02	0,000	DAXX,NFKBIE,NFKBIA,CASP8
MIF Regulation of Innate Immunity	1,61E00	8,82E-02	#NUM!	FOS,NFKBIE,NFKBIA
TWEAK Signaling	1,61E00	8,82E-02	#NUM!	NFKBIE,NFKBIA,CASP8
CCR5 Signaling in Macrophages	1,6E00	6,67E-02	#NUM!	FOS,CCL5,FCER1G,CCL4
Phagosome Maturation	1,6E00	4,96E-02	#NUM!	HLA-A,CTSC,B2M,TCIRG1,TAP1,CYBB
Th2 Pathway	1,6E00	4,96E-02	#NUM!	HLA-A,SOCS3,IL12B,ITGB2,CD40,ICAM1
Role of MAPK Signaling in the Pathogenesis of Influenza	1,53E00	6,35E-02	#NUM!	CCL5,CXCL10,CCL2,IFNB1
Chemokine Signaling	1,53E00	6,35E-02	2,000	FOS,CCL5,CCL2,CCL4
April Mediated Signaling	1,48E00	7,89E-02	#NUM!	FOS,NFKBIE,NFKBIA
IL-17A Signaling in Airway Cells	1,47E00	6,06E-02	0,000	STAT3,NFKBIE,IL6,NFKBIA
GM-CSF Signaling	1,47E00	6,06E-02	2,000	STAT3,HCK,STAT1,CSF2RB
Lipid Antigen Presentation by CD1	1,46E00	1,25E-01	#NUM!	B2M,FCER1G
IL-9 Signaling	1,45E00	7,69E-02	#NUM!	STAT3,STAT1,SOCS3
Guanine and Guanosine Salvage I	1,43E00	0.5	#NUM!	PNP
Adenine and Adenosine Salvage I	1,43E00	0.5	#NUM!	PNP
B Cell Activating Factor Signaling	1,42E00	7,5E-02	#NUM!	FOS,NFKBIE,NFKBIA
IL-15 Signaling	1,41E00	5,8E-02	#NUM!	STAT3,IL15,IL6,VCAM1
ATM Signaling	1,39E00	5,71E-02	#NUM!	CDKN1A,GADD45B,NFKBIA,GADD45G
STAT3 Pathway	1,39E00	5,71E-02	-1,000	STAT3,SOCS3,CDKN1A,SOCS1
Renin-Angiotensin Signaling	1,38E00	4,9E-02	#NUM!	FOS,STAT3,CCL5,STAT1,CCL2
Nur77 Signaling in T Lymphocytes	1,34E00	6,98E-02	#NUM!	HLA-A,NR4A1,FCER1G
PKCθ Signaling in T Lymphocytes	1,31E00	4,67E-02	2,236	FOS,HLA-A,FCER1G,NFKBIE,NFKBIA
VDR/RXR Activation	1,29E00	5,33E-02	1,000	CCL5,CXCL10,CEBPB,CDKN1A
IL-3 Signaling	1,29E00	5,33E-02	2,000	FOS,STAT3,STAT1,CSF2RB
Adenine and Adenosine Salvage III	1,26E00	3,33E-01	#NUM!	PNP
Purine Ribonucleosides Degradation to Ribose-1-phosphate	1,26E00	3,33E-01	#NUM!	PNP
NAD Biosynthesis III	1,26E00	3,33E-01	#NUM!	NAMPT
Type II Diabetes Mellitus Signaling	1,25E00	4,5E-02	#NUM!	SOCS3,CEBPB,SOCS1,NFKBIE,NFKBIA
NF-κB Activation by Viruses	1,23E00	5,06E-02	2,000	EIF2AK2,ITGB2,NFKBIE,NFKBIA
PDGF Signaling	1,21E00	0.05	2,000	FOS,EIF2AK2,STAT3,STAT1
Tumoricidal Function of Hepatic Natural Killer Cells	1,21E00	9,09E-02	#NUM!	ICAM1,CASP8
Calcium-induced T Lymphocyte Apoptosis	1,18E00	0.06	#NUM!	HLA-A,NR4A1,FCER1G
Salvage Pathways of Pyrimidine Ribonucleotides	1,18E00	4,88E-02	#NUM!	EIF2AK2,UPP1,APOBEC1,CMPK2
Arsenate Detoxification I (Glutaredoxin)	1,14E00	2,5E-01	#NUM!	PNP
MIF-mediated Glucocorticoid Regulation	1,08E00	7,69E-02	#NUM!	NFKBIE,NFKBIA
Lymphotoxin β Receptor Signaling	1,03E00	5,17E-02	#NUM!	RELB,NFKBIA,VCAM1
Hypoxia Signaling in the Cardiovascular System	1,03E00	5,17E-02	#NUM!	UBE2L6,NFKBIE,NFKBIA
Thrombopoietin Signaling	1,02E00	5,08E-02	#NUM!	FOS,STAT3,STAT1
Huntington's Disease Signaling	1,01E00	3,33E-02	-2,000	HSPA1A/HSPA1B,Hspa1b,CASP1,PSME1,CASP4,CASP8,TGM2
IGF-1 Signaling	9,98E-01	4,21E-02	0,000	FOS,STAT3,SOCS3,SOCS1
p53 Signaling	9,73E-01	4,12E-02	#NUM!	PML,CDKN1A,GADD45B,GADD45G
4-1BB Signaling in T Lymphocytes	9,73E-01	6,67E-02	#NUM!	NFKBIE,NFKBIA
EGF Signaling	9,66E-01	4,84E-02	#NUM!	FOS,STAT3,STAT1
Caveolar-mediated Endocytosis Signaling	9,36E-01	4,69E-02	#NUM!	HLA-A,ITGB2,B2M
Oncostatin M Signaling	9,26E-01	6,25E-02	#NUM!	STAT3,STAT1
Neuroprotective Role of THOP1 in Alzheimer's Disease	9,26E-01	6,25E-02	#NUM!	HLA-A,HLA-G
Sphingosine-1-phosphate Signaling	9,26E-01	3,96E-02	-1,000	S1PR3,CASP1,CASP4,CASP8
HGF Signaling	9,14E-01	3,92E-02	1,000	FOS,STAT3,CDKN1A,IL6
Leptin Signaling in Obesity	8,92E-01	4,48E-02	#NUM!	STAT3,SOCS3,POMC
LXR/RXR Activation	8,7E-01	3,77E-02	-1,000	C3,TLR3,CCL2,IL6
FLT3 Signaling in Hematopoietic Progenitor Cells	8,25E-01	4,17E-02	#NUM!	STAT3,STAT1,STAT2
Regulation of IL-2 Expression in Activated and Anergic T Lymphocytes	8,12E-01	4,11E-02	#NUM!	FOS,NFKBIE,NFKBIA
CTLA4 Signaling in Cytotoxic T Lymphocytes	7,88E-01	0.04	#NUM!	HLA-A,B2M,FCER1G
PEDF Signaling	7,88E-01	0.04	#NUM!	NFKBIE,NFKBIA,CASP8
Adipogenesis pathway	7,8E-01	3,48E-02	#NUM!	CEBPD,SAP30,CEBPB,EGR2
Hematopoiesis from Multipotent Stem Cells	7,67E-01	0.1	#NUM!	IL15
LPS-stimulated MAPK Signaling	7,53E-01	3,85E-02	#NUM!	FOS,NFKBIE,NFKBIA
IL-1 Signaling	7,2E-01	3,7E-02	#NUM!	FOS,NFKBIE,NFKBIA
Prostate Cancer Signaling	6,99E-01	3,61E-02	#NUM!	CDKN1A,NFKBIE,NFKBIA
Granzyme A Signaling	6,96E-01	8,33E-02	#NUM!	GZMA
Aryl Hydrocarbon Receptor Signaling	6,92E-01	3,2E-02	#NUM!	FOS,CDKN1A,IL6,TGM2
Acute Myeloid Leukemia Signaling	6,88E-01	3,57E-02	#NUM!	STAT3,PML,CSF2RB
Antioxidant Action of Vitamin C	6,88E-01	3,57E-02	#NUM!	CSF2RB,NFKBIE,NFKBIA
Fcγ Receptor-mediated Phagocytosis in Macrophages and Monocytes	6,68E-01	3,49E-02	#NUM!	HCK,FCGR1A,FCGR3A/FCGR3B
Apoptosis Signaling	6,68E-01	3,49E-02	#NUM!	NFKBIE,NFKBIA,CASP8
PPAR Signaling	6,59E-01	3,45E-02	#NUM!	FOS,NFKBIE,NFKBIA
IL-8 Signaling	6,52E-01	2,87E-02	2,236	FOS,ITGB2,ICAM1,CYBB,VCAM1
RANK Signaling in Osteoclasts	6,49E-01	3,41E-02	#NUM!	FOS,NFKBIE,NFKBIA
Colorectal Cancer Metastasis Signaling	6,41E-01	2,71E-02	2,449	FOS,STAT3,TLR3,STAT1,IL6,TLR2
Virus Entry via Endocytic Pathways	6,4E-01	3,37E-02	#NUM!	HLA-A,ITGB2,B2M
CNTF Signaling	6,12E-01	3,92E-02	#NUM!	STAT3,STAT1
Granzyme B Signaling	6,1E-01	6,67E-02	#NUM!	CASP8
NAD Salvage Pathway II	6,1E-01	6,67E-02	#NUM!	NT5C3A
D-myo-inositol (1,4,5)-trisphosphate Degradation	6,1E-01	6,67E-02	#NUM!	INPP1
Corticotropin Releasing Hormone Signaling	5,95E-01	3,19E-02	#NUM!	FOS,NR4A1,POMC
T Cell Receptor Signaling	5,95E-01	3,19E-02	#NUM!	FOS,PTPRC,NFKBIA
Hepatic Cholestasis	5,87E-01	2,88E-02	#NUM!	IL12B,NFKBIE,IL6,NFKBIA
p38 MAPK Signaling	5,7E-01	3,09E-02	#NUM!	DAXX,STAT1,TIFA
Cardiomyocyte Differentiation via BMP Receptors	5,64E-01	5,88E-02	#NUM!	MYH7
Gαi Signaling	5,54E-01	3,03E-02	#NUM!	STAT3,S1PR3,HCAR2
DNA Methylation and Transcriptional Repression Signaling	5,43E-01	5,56E-02	#NUM!	SAP30
IL-2 Signaling	5,33E-01	3,45E-02	#NUM!	FOS,SOCS1
Rac Signaling	5,31E-01	2,94E-02	#NUM!	IQGAP2,CYBB,CD44
Polyamine Regulation in Colon Cancer	5,23E-01	5,26E-02	#NUM!	PSME1
Pyrimidine Deoxyribonucleotides De Novo Biosynthesis I	5,23E-01	5,26E-02	#NUM!	CMPK2
Superpathway of D-myo-inositol (1,4,5)-trisphosphate Metabolism	5,23E-01	5,26E-02	#NUM!	INPP1
PPARα/RXRα Activation	5,05E-01	2,63E-02	#NUM!	NFKBIE,IL6,NFKBIA,HELZ2
Endothelin-1 Signaling	5,05E-01	2,63E-02	2,000	FOS,CASP1,CASP4,CASP8
Pancreatic Adenocarcinoma Signaling	4,95E-01	2,8E-02	#NUM!	STAT3,STAT1,CDKN1A
PI3K/AKT Signaling	4,95E-01	2,8E-02	#NUM!	CDKN1A,NFKBIE,NFKBIA
Glioma Invasiveness Signaling	4,94E-01	3,23E-02	#NUM!	TIMP1,CD44
fMLP Signaling in Neutrophils	4,88E-01	2,78E-02	#NUM!	NFKBIE,CYBB,NFKBIA
B Cell Receptor Signaling	4,71E-01	2,53E-02	#NUM!	FCGR2B,PTPRC,NFKBIE,NFKBIA
Estrogen-mediated S-phase Entry	4,55E-01	4,35E-02	#NUM!	CDKN1A
Angiopoietin Signaling	4,5E-01	2,99E-02	#NUM!	NFKBIE,NFKBIA
Role of BRCA1 in DNA Damage Response	4,34E-01	2,9E-02	#NUM!	STAT1,CDKN1A
IL-4 Signaling	4,11E-01	2,78E-02	#NUM!	HLA-A,SOCS1
Relaxin Signaling	4,08E-01	2,48E-02	#NUM!	FOS,NFKBIE,NFKBIA
G-Protein Coupled Receptor Signaling	4,07E-01	2,26E-02	#NUM!	STAT3,S1PR3,HCAR2,NFKBIE,NFKBIA
RAR Activation	4,06E-01	2,34E-02	#NUM!	FOS,PML,RELB,CSF2RB
Hereditary Breast Cancer Signaling	3,97E-01	2,44E-02	#NUM!	CDKN1A,GADD45B,GADD45G
eNOS Signaling	3,91E-01	2,42E-02	#NUM!	HSPA1A/HSPA1B,Hspa1b,CASP8
Ceramide Signaling	3,76E-01	2,6E-02	#NUM!	FOS,S1PR3
Reelin Signaling in Neurons	3,7E-01	2,56E-02	#NUM!	HCK,ITGB2
Small Cell Lung Cancer Signaling	3,7E-01	2,56E-02	#NUM!	NFKBIE,NFKBIA
HER-2 Signaling in Breast Cancer	3,7E-01	2,56E-02	#NUM!	CDKN1A,ITGB2
TGF-β Signaling	3,57E-01	2,5E-02	#NUM!	FOS,IRF7
Pyrimidine Ribonucleotides Interconversion	3,45E-01	3,12E-02	#NUM!	CMPK2
Inhibition of Matrix Metalloproteases	3,36E-01	3,03E-02	#NUM!	TIMP1
SAPK/JNK Signaling	3,27E-01	2,35E-02	#NUM!	DAXX,FCER1G
Pyrimidine Ribonucleotides De Novo Biosynthesis	3,26E-01	2,94E-02	#NUM!	CMPK2
Transcriptional Regulatory Network in Embryonic Stem Cells	3,09E-01	2,78E-02	#NUM!	STAT3
Gαs Signaling	2,95E-01	2,2E-02	#NUM!	HCK,HCAR2
Natural Killer Cell Signaling	2,9E-01	2,17E-02	#NUM!	FCER1G,FCGR3A/FCGR3B
UVC-Induced MAPK Signaling	2,63E-01	2,38E-02	#NUM!	FOS
Role of Oct4 in Mammalian Embryonic Stem Cell Pluripotency	2,56E-01	2,33E-02	#NUM!	TDRD7
D-myo-inositol (1,4,5,6)-Tetrakisphosphate Biosynthesis	2,54E-01	0.02	#NUM!	SOCS3,PTPRC
D-myo-inositol (3,4,5,6)-tetrakisphosphate Biosynthesis	2,54E-01	0.02	#NUM!	SOCS3,PTPRC
Role of CHK Proteins in Cell Cycle Checkpoint Control	2,5E-01	2,27E-02	#NUM!	CDKN1A
Role of Osteoblasts, Osteoclasts and Chondrocytes in Rheumatoid Arthritis	2,45E-01	1,86E-02	#NUM!	FOS,NFKBIE,IL6,NFKBIA
ILK Signaling	2,38E-01	1,86E-02	#NUM!	FOS,MYH7,ITGB2
ERK/MAPK Signaling	2,38E-01	1,86E-02	#NUM!	FOS,STAT3,STAT1
Cell Cycle: G2/M DNA Damage Checkpoint Regulation	2,38E-01	2,17E-02	#NUM!	CDKN1A
FcγRIIB Signaling in B Lymphocytes	2,32E-01	2,13E-02	#NUM!	FCGR2B
Melanoma Signaling	2,21E-01	2,04E-02	#NUM!	CDKN1A
Mitotic Roles of Polo-Like Kinase	2,05E-01	1,92E-02	#NUM!	PTTG1
GABA Receptor Signaling	0.2	1,89E-02	#NUM!	GABRA6

## Sheet: RABV
© 2000-2017 QIAGEN. All rights reserved.
Ingenuity Canonical Pathways	-log(p-value)	Ratio	z-score	Molecules
Communication between Innate and Adaptive Immune Cells	1,45E01	3,22E-01	#NUM!	IL15,CCL5,IL1B,CXCL10,HLA-G,B2M,FCER1G,CD40,IL6,CCL3L3,HLA-A,IL1RN,TLR3,Ccl9,IL1A,IL12B,CCL4,TLR2,CD86
Dendritic Cell Maturation	1,37E01	1,85E-01	4,899	IL15,HLA-DQA1,FCGR1A,TNFRSF1A,FCER1G,CD40,NFKBIE,IL6,NFKBIA,IL1RN,STAT1,RELB,TYROBP,IL12B,TLR2,CD86,IL1B,HLA-DQB1,STAT2,B2M,FCGR2A,FCGR2B,HLA-A,TLR3,IL1A,ICAM1,FCGR3A/FCGR3B
Agranulocyte Adhesion and Diapedesis	1,11E01	1,66E-01	#NUM!	Ccl2,Cxcl9,MYH7,Ccl8,Ccl7,Ccl6,CCL5,IL1B,CXCL10,TNFRSF1A,SELL,MSN,ITGB2,CCL3L3,VCAM1,Cxcl11,IL1RN,CXCL13,CCL2,Ccl9,IL1A,CXCL16,CCL4,ICAM1
Role of Pattern Recognition Receptors in Recognition of Bacteria and Viruses	1,09E01	1,89E-01	3,207	EIF2AK2,C3,CCL5,IL1B,C1QB,CASP1,OAS2,IL6,C1QA,Oas1b,C1QC,IRF7,TLR3,OAS3,IFIH1,IL1A,IL12B,TLR2,CLEC7A,PRKCG,PTX3
Granulocyte Adhesion and Diapedesis	1,06E01	1,64E-01	#NUM!	Ccl2,Cxcl9,Ccl8,Ccl7,Ccl6,CCL5,IL1B,CXCL10,TNFRSF1A,SELL,MSN,ITGB2,CCL3L3,VCAM1,Cxcl11,IL1RN,CXCL13,CCL2,Ccl9,IL1A,CXCL16,CCL4,ICAM1
Altered T Cell and B Cell Signaling in Rheumatoid Arthritis	1,04E01	2,3E-01	#NUM!	IL15,IL1B,HLA-DQA1,HLA-DQB1,FCER1G,CD40,IL6,HLA-A,IL1RN,TLR3,CXCL13,RELB,IL1A,IL12B,SPP1,TLR2,CD86
Antigen Presentation Pathway	1,01E01	4,23E-01	#NUM!	HLA-A,CD74,TAP2,HLA-DQA1,HLA-DQB1,HLA-G,B2M,TAP1,TAPBP,PSMB9,PSMB8
IL-10 Signaling	9,35E00	2,34E-01	#NUM!	JUN,IL1B,CD14,SOCS3,NFKBIE,IL6,NFKBIA,HMOX1,FCGR2A,IL10RA,FOS,STAT3,FCGR2B,IL1RN,IL1A
Activation of IRF by Cytosolic Pattern Recognition Receptors	9,02E00	2,71E-01	1,941	JUN,DHX58,IRF9,STAT2,IFIT2,CD40,NFKBIE,IL6,NFKBIA,IRF7,STAT1,IFIH1,ZBP1
Role of Hypercytokinemia/hyperchemokinemia in the Pathogenesis of Influenza	8,56E00	3,7E-01	#NUM!	IL15,IL1RN,CCL5,IL1B,CXCL10,CCL2,IL1A,IL12B,CCL4,IL6
Interferon Signaling	8,38E00	3,57E-01	3,000	IRF1,IRF9,STAT1,IFNAR2,STAT2,IFITM2,IFI35,IFITM3,TAP1,PSMB8
TREM1 Signaling	8,23E00	2,36E-01	3,606	IL1B,CASP1,ITGAX,CD40,IL6,STAT3,FCGR2B,TLR3,CCL2,TYROBP,ICAM1,TLR2,CD86
Acute Phase Response Signaling	8,21E00	1,36E-01	3,000	JUN,C3,IL1B,CP,SOCS3,TNFRSF1A,SERPINA3,NFKBIE,IL6,C1R,NFKBIA,HMOX1,FOS,STAT3,IL1RN,CEBPB,IL1A,SERPINE1,C1S,SERPING1,Saa3
Th1 Pathway	7,89E00	1,62E-01	2,496	IRF1,HLA-DQA1,HLA-DQB1,SOCS3,ITGB2,CD40,IL6,CD274,VAV1,IL10RA,STAT3,HLA-A,STAT1,IL12B,ICAM1,CD86,NFIL3
Graft-versus-Host Disease Signaling	7,73E00	3,12E-01	#NUM!	HLA-A,IL1RN,IL1B,HLA-DQA1,HLA-DQB1,IL1A,HLA-G,FCER1G,IL6,CD86
Th1 and Th2 Activation Pathway	6,96E00	1,27E-01	#NUM!	JUN,IRF1,HLA-DQA1,HLA-DQB1,SOCS3,ITGB2,SPI1,CD40,IL6,CD274,VAV1,IL10RA,STAT3,HLA-A,STAT1,IL12B,ICAM1,CD86,NFIL3
Systemic Lupus Erythematosus Signaling	6,91E00	1,26E-01	#NUM!	JUN,IL1B,FCGR1A,CD72,HLA-G,FCER1G,CD40,IL6,FCGR2A,FOS,FCGR2B,HLA-A,IL1RN,IL1A,PTPRC,PTPN6,CD86,FCGR3A/FCGR3B,LYN
Type I Diabetes Mellitus Signaling	6,88E00	1,58E-01	2,333	IRF1,IL1B,HLA-DQA1,HLA-DQB1,SOCS3,TNFRSF1A,HLA-G,FCER1G,NFKBIE,NFKBIA,HLA-A,STAT1,IL12B,CD86,CASP8
T Helper Cell Differentiation	6,78E00	0.2	#NUM!	STAT3,HLA-A,HLA-DQA1,STAT1,HLA-DQB1,TNFRSF1A,IL12B,FCER1G,CD40,IL6,CD86,IL10RA
Differential Regulation of Cytokine Production in Intestinal Epithelial Cells by IL-17A and IL-17F	6,73E00	4,38E-01	#NUM!	CCL5,IL1B,CCL2,IL1A,IL12B,CCL4,LCN2
IL-17A Signaling in Fibroblasts	6,7E00	2,9E-01	#NUM!	JUN,FOS,CEBPD,CCL2,CEBPB,NFKBIE,IL6,NFKBIA,LCN2
Complement System	6,7E00	2,9E-01	1,890	C1QC,C3,C1QB,ITGAX,ITGB2,C1S,C1R,SERPING1,C1QA
Allograft Rejection Signaling	6,32E00	2,65E-01	#NUM!	HLA-A,H2-T24,HLA-DQA1,HLA-DQB1,HLA-G,B2M,FCER1G,CD40,CD86
Toll-like Receptor Signaling	6,3E00	1,82E-01	3,000	JUN,FOS,EIF2AK2,IL1RN,IL1B,TLR3,CD14,UBD,IL1A,IL12B,NFKBIA,TLR2
OX40 Signaling Pathway	6,29E00	2,27E-01	0,000	JUN,HLA-A,H2-T24,HLA-DQA1,HLA-DQB1,HLA-G,B2M,FCER1G,NFKBIE,NFKBIA
Hepatic Fibrosis / Hepatic Stellate Cell Activation	5,81E00	1,12E-01	#NUM!	COL4A1,MYH7,CCL5,IL1B,CD14,IFNAR2,TNFRSF1A,EDNRB,CD40,IL6,VCAM1,IL10RA,STAT1,CCL2,IL1A,SERPINE1,TIMP1,ICAM1
Role of PKR in Interferon Induction and Antiviral Response	5,77E00	2,31E-01	#NUM!	IRF1,EIF2AK2,TLR3,STAT1,FCGR1A,TNFRSF1A,NFKBIE,NFKBIA,CASP8
Differential Regulation of Cytokine Production in Macrophages and T Helper Cells by IL-17A and IL-17F	5,77E00	4,29E-01	#NUM!	CCL5,IL1B,CCL2,IL12B,CCL4,IL6
Production of Nitric Oxide and Reactive Oxygen Species in Macrophages	5,73E00	1,1E-01	3,500	JUN,IRF1,NCF4,TNFRSF1A,NCF1,RHOC,SPI1,NFKBIE,RHOJ,NFKBIA,FOS,LYZ,STAT1,PTPN6,CYBB,TLR2,CYBA,PRKCG
Crosstalk between Dendritic Cells and Natural Killer Cells	5,71E00	1,77E-01	#NUM!	IL15,HLA-A,TLR3,CSF2RB,TYROBP,TNFSF10,HLA-G,IL12B,CD40,IL6,CD86
Role of Macrophages, Fibroblasts and Endothelial Cells in Rheumatoid Arthritis	5,13E00	8,46E-02	#NUM!	JUN,IL15,CEBPD,CCL5,IL1B,FCGR1A,SOCS3,TNFRSF1A,NFKBIE,IL6,NFKBIA,VCAM1,FOS,STAT3,IL1RN,TLR3,CCL2,CEBPB,IL1A,ICAM1,TLR2,FCGR3A/FCGR3B,PRKCG
Fcγ Receptor-mediated Phagocytosis in Macrophages and Monocytes	5,04E00	1,4E-01	2,887	LCP2,HCK,FCGR1A,VASP,NCF1,PLD4,VAV1,HMOX1,FCGR2A,FCGR3A/FCGR3B,PRKCG,LYN
Role of RIG1-like Receptors in Antiviral Innate Immunity	4,85E00	2,5E-01	1,342	DHX58,IRF7,TRIM25,IFIH1,NFKBIE,NFKBIA,CASP8
Autoimmune Thyroid Disease Signaling	4,74E00	2,41E-01	#NUM!	HLA-A,HLA-DQA1,HLA-DQB1,HLA-G,FCER1G,CD40,CD86
Glucocorticoid Receptor Signaling	4,72E00	8,43E-02	#NUM!	JUN,HSPA1A/HSPA1B,Hspa1b,CCL5,IL1B,FCGR1A,HSP90B1,NFKBIE,IL6,NFKBIA,VCAM1,FOS,STAT3,IL1RN,ACTL6B,STAT1,CCL2,CEBPB,CDKN1A,SERPINE1,ICAM1
CD28 Signaling in T Helper Cells	4,66E00	1,19E-01	1,890	JUN,HLA-DQA1,HLA-DQB1,FCER1G,NFKBIE,NFKBIA,VAV1,FOS,LCP2,HLA-A,PTPRC,PTPN6,CD86
Death Receptor Signaling	4,4E00	1,31E-01	2,111	PARP12,DAXX,TNFRSF1A,PARP3,TNFSF10,PARP9,PARP14,NFKBIE,NFKBIA,CASP8,ARHGDIB
HMGB1 Signaling	4,37E00	1,12E-01	3,464	JUN,IL1B,TNFRSF1A,RHOC,IL6,RHOJ,VCAM1,FOS,CCL2,IL1A,IL12B,SERPINE1,ICAM1
IL-6 Signaling	4,33E00	1,11E-01	2,887	JUN,IL1B,CD14,SOCS3,TNFRSF1A,NFKBIE,IL6,NFKBIA,FOS,STAT3,IL1RN,CEBPB,IL1A
PI3K Signaling in B Lymphocytes	4,29E00	1,1E-01	3,051	JUN,C3,CD40,NFKBIE,NFKBIA,VAV1,ATF3,FOS,FCGR2B,CD180,PTPRC,ATF5,LYN
MIF Regulation of Innate Immunity	4,26E00	2,06E-01	2,646	JUN,FOS,CD74,CD14,NFKBIE,NFKBIA,PLA2G4A
B Cell Development	4,23E00	2,5E-01	#NUM!	HLA-A,HLA-DQA1,HLA-DQB1,PTPRC,CD40,CD86
Role of NFAT in Regulation of the Immune Response	4,13E00	9,55E-02	3,606	JUN,HLA-DQA1,HLA-DQB1,FCGR1A,FCER1G,NFKBIE,NFKBIA,FCGR2A,FOS,LCP2,FCGR2B,HLA-A,CD86,FCGR3A/FCGR3B,LYN
Atherosclerosis Signaling	4,08E00	1,12E-01	#NUM!	LYZ,IL1RN,IL1B,CCL2,IL1A,ITGB2,TNFRSF12A,CD40,IL6,ICAM1,PLA2G4A,VCAM1
JAK/Stat Signaling	4,02E00	1,3E-01	1,265	JUN,FOS,STAT3,STAT1,SOCS3,STAT2,CEBPB,CDKN1A,PTPN6,IL6
Phagosome Formation	3,87E00	1,15E-01	#NUM!	FCGR2B,TLR3,FCGR1A,RHOC,FCER1G,RHOJ,TLR2,CLEC7A,FCGR2A,FCGR3A/FCGR3B,PRKCG
Retinoic acid Mediated Apoptosis Signaling	3,86E00	1,79E-01	2,646	IRF1,PARP12,PARP3,TNFSF10,PARP9,PARP14,CASP8
iNOS Signaling	3,72E00	1,71E-01	2,449	JUN,IRF1,FOS,STAT1,CD14,NFKBIE,NFKBIA
Phagosome Maturation	3,57E00	9,92E-02	#NUM!	CTSS,TUBB4A,CTSH,HLA-A,TUBB6,CTSC,LAMP2,B2M,TCIRG1,TAP1,CYBB,CTSZ
Th2 Pathway	3,57E00	9,92E-02	0,447	JUN,HLA-A,HLA-DQA1,HLA-DQB1,SOCS3,IL12B,ITGB2,SPI1,CD40,ICAM1,VAV1,CD86
Role of JAK1, JAK2 and TYK2 in Interferon Signaling	3,49E00	2,38E-01	#NUM!	STAT3,STAT1,IFNAR2,STAT2,PTPN6
Guanosine Nucleotides Degradation III	3,49E00	3,33E-01	#NUM!	NT5C3A,AOX1,PNP,XDH
Adenosine Nucleotides Degradation II	3,49E00	3,33E-01	#NUM!	NT5C3A,AOX1,PNP,XDH
PKCθ Signaling in T Lymphocytes	3,45E00	1,03E-01	3,317	JUN,FOS,LCP2,HLA-A,HLA-DQA1,HLA-DQB1,FCER1G,NFKBIE,NFKBIA,VAV1,CD86
Prolactin Signaling	3,41E00	1,2E-01	1,134	JUN,IRF1,FOS,STAT3,STAT1,SOCS3,CEBPB,NMI,PRKCG
Urate Biosynthesis/Inosine 5'-phosphate Degradation	3,34E00	3,08E-01	#NUM!	NT5C3A,AOX1,PNP,XDH
Role of Cytokines in Mediating Communication between Immune Cells	3,34E00	1,76E-01	#NUM!	IL15,IL1RN,IL1B,IL1A,IL12B,IL6
Pathogenesis of Multiple Sclerosis	3,3E00	0.5	#NUM!	CCL5,CXCL10,CCL4
IL-8 Signaling	3,13E00	8,05E-02	3,051	JUN,VASP,ITGAX,RHOC,PLD4,ITGB2,RHOJ,HMOX1,VCAM1,FOS,ICAM1,CYBB,EIF4EBP1,PRKCG
IL-12 Signaling and Production in Macrophages	3,09E00	9,32E-02	#NUM!	JUN,IRF1,FOS,LYZ,STAT1,CEBPB,IL12B,SPI1,CD40,TLR2,PRKCG
Purine Nucleotides Degradation II (Aerobic)	3,08E00	2,67E-01	#NUM!	NT5C3A,AOX1,PNP,XDH
NF-κB Signaling	3,06E00	8,28E-02	2,496	EIF2AK2,IL1B,TNFRSF1A,FCER1G,CD40,NFKBIE,NFKBIA,IL1RN,TLR3,RELB,IL1A,TLR2,CASP8
MIF-mediated Glucocorticoid Regulation	3,04E00	1,92E-01	2,236	CD74,CD14,NFKBIE,NFKBIA,PLA2G4A
iCOS-iCOSL Signaling in T Helper Cells	2,99E00	9,71E-02	2,646	LCP2,HLA-A,HLA-DQA1,HLA-DQB1,PTPRC,FCER1G,CD40,NFKBIE,NFKBIA,VAV1
Inflammasome pathway	2,96E00	2,5E-01	2,000	IL1B,CASP1,CASP8,PYCARD
PPAR Signaling	2,94E00	1,03E-01	-3,000	JUN,FOS,IL1RN,IL1B,TNFRSF1A,HSP90B1,IL1A,NFKBIE,NFKBIA
Sumoylation Pathway	2,94E00	1,03E-01	1,414	JUN,FOS,PML,DAXX,RHOC,RHOJ,NFKBIA,ISG20,ARHGDIB
LXR/RXR Activation	2,89E00	9,43E-02	-2,530	LYZ,IL1RN,C3,IL1B,TLR3,CD14,TNFRSF1A,CCL2,IL1A,IL6
Cdc42 Signaling	2,89E00	9,43E-02	2,000	JUN,FOS,HLA-A,H2-T24,HLA-DQA1,HLA-DQB1,HLA-G,B2M,FCER1G,VAV1
Tec Kinase Signaling	2,78E00	8,11E-02	2,714	FOS,STAT3,HCK,STAT1,STAT2,TNFSF10,RHOC,FCER1G,RHOJ,VAV1,PRKCG,LYN
Natural Killer Cell Signaling	2,77E00	9,78E-02	#NUM!	LCP2,TYROBP,SH3BP2,PTPN6,FCER1G,VAV1,FCGR2A,FCGR3A/FCGR3B,PRKCG
TNFR1 Signaling	2,73E00	1,36E-01	2,449	JUN,FOS,TNFRSF1A,NFKBIE,NFKBIA,CASP8
Role of IL-17F in Allergic Inflammatory Airway Diseases	2,61E00	1,56E-01	2,000	IL1B,CXCL10,CCL2,CCL4,IL6
p38 MAPK Signaling	2,61E00	9,28E-02	2,828	DAXX,IL1RN,IL1B,STAT1,TNFRSF1A,IL1A,DDIT3,TIFA,PLA2G4A
Unfolded protein response	2,53E00	1,25E-01	#NUM!	HSPA1A/HSPA1B,CEBPD,Hspa1b,CEBPB,HSP90B1,DDIT3
Hepatic Cholestasis	2,51E00	7,91E-02	#NUM!	JUN,IL1RN,IL1B,CD14,TNFRSF1A,IL1A,IL12B,NFKBIE,IL6,NFKBIA,PRKCG
Leukocyte Extravasation Signaling	2,46E00	7,1E-02	1,732	NCF4,VASP,NCF1,MSN,ITGB2,CD44,VAV1,VCAM1,TIMP1,ICAM1,CYBB,CYBA,PRKCG
IL-17A Signaling in Gastric Cells	2,42E00	1,82E-01	#NUM!	JUN,FOS,CCL5,CXCL10
Aryl Hydrocarbon Receptor Signaling	2,36E00	0.08	#NUM!	JUN,FOS,IL1B,HSP90B1,CDKN1A,IL1A,IL6,MGST1,CYP1B1,TGM2
Cytotoxic T Lymphocyte-mediated Apoptosis of Target Cells	2,35E00	1,74E-01	#NUM!	HLA-A,B2M,FCER1G,CASP8
CD40 Signaling	2,31E00	0.1	1,134	JUN,FOS,STAT3,CD40,NFKBIE,ICAM1,NFKBIA
IL-15 Production	2,28E00	1,67E-01	#NUM!	IRF1,IL15,STAT1,IL6
Role of JAK family kinases in IL-6-type Cytokine Signaling	2,28E00	1,67E-01	#NUM!	STAT3,STAT1,SOCS3,IL6
Erythropoietin Signaling	2,25E00	9,72E-02	#NUM!	JUN,FOS,SOCS3,PTPN6,NFKBIE,NFKBIA,PRKCG
Protein Ubiquitination Pathway	2,22E00	6,42E-02	#NUM!	HSPA1A/HSPA1B,HSP90B1,UBD,HSPB8,B2M,PSME1,USP18,TAP1,HLA-A,UBE2L6,TAP2,PSMB10,PSMB9,PSMB8
VDR/RXR Activation	2,15E00	9,33E-02	1,633	CCL5,CXCL10,CD14,CEBPB,CDKN1A,SPP1,PRKCG
IL-3 Signaling	2,15E00	9,33E-02	1,134	JUN,FOS,STAT3,STAT1,CSF2RB,PTPN6,PRKCG
Hematopoiesis from Pluripotent Stem Cells	2,09E00	1,48E-01	#NUM!	IL1A,IL12B,FCER1G,IL6
Cholecystokinin/Gastrin-mediated Signaling	2,09E00	8,33E-02	2,121	JUN,FOS,IL1RN,IL1B,IL1A,RHOC,RHOJ,PRKCG
Nur77 Signaling in T Lymphocytes	2,05E00	1,16E-01	#NUM!	HLA-A,HLA-DQA1,HLA-DQB1,FCER1G,CD86
CCR5 Signaling in Macrophages	2,05E00	0.1	#NUM!	JUN,FOS,CCL5,FCER1G,CCL4,PRKCG
TNFR2 Signaling	1,98E00	1,38E-01	2,000	JUN,FOS,NFKBIE,NFKBIA
Renin-Angiotensin Signaling	1,94E00	7,84E-02	1,633	JUN,FOS,STAT3,CCL5,STAT1,CCL2,PTPN6,PRKCG
Phospholipase C Signaling	1,94E00	6,35E-02	1,667	LCP2,FCGR2B,RHOC,PLD4,FCER1G,RHOJ,HMOX1,PLA2G4A,TGM2,FCGR2A,PRKCG,LYN
CD27 Signaling in Lymphocytes	1,89E00	1,06E-01	#NUM!	JUN,FOS,NFKBIE,NFKBIA,CASP8
UVA-Induced MAPK Signaling	1,89E00	8,33E-02	2,236	JUN,PARP12,FOS,STAT1,PARP3,PARP9,PARP14
Role of JAK2 in Hormone-like Cytokine Signaling	1,88E00	1,29E-01	#NUM!	STAT3,STAT1,SOCS3,PTPN6
Endothelin-1 Signaling	1,79E00	6,58E-02	1,897	JUN,FOS,CASP1,EDNRB,PLD4,CASP4,HMOX1,PLA2G4A,CASP8,PRKCG
Calcium-induced T Lymphocyte Apoptosis	1,78E00	0.1	1,000	HLA-A,HLA-DQA1,HLA-DQB1,FCER1G,PRKCG
MSP-RON Signaling Pathway	1,75E00	9,8E-02	#NUM!	CSF2RB,CCL2,IL12B,ITGB2,TLR2
TWEAK Signaling	1,74E00	1,18E-01	0,000	TNFRSF12A,NFKBIE,NFKBIA,CASP8
GADD45 Signaling	1,74E00	1,58E-01	#NUM!	CDKN1A,GADD45B,GADD45G
IL-17 Signaling	1,71E00	8,45E-02	#NUM!	JUN,CXCL10,CCL2,CEBPB,TIMP1,IL6
Growth Hormone Signaling	1,71E00	8,45E-02	0,000	FOS,STAT3,STAT1,SOCS3,PTPN6,PRKCG
Primary Immunodeficiency Signaling	1,7E00	1,14E-01	#NUM!	TAP2,PTPRC,CD40,TAP1
autophagy	1,65E00	9,26E-02	#NUM!	CTSS,CTSH,CTSC,LAMP2,CTSZ
CTLA4 Signaling in Cytotoxic T Lymphocytes	1,61E00	0.08	#NUM!	LCP2,HLA-A,B2M,PTPN6,FCER1G,CD86
April Mediated Signaling	1,58E00	1,05E-01	0,000	JUN,FOS,NFKBIE,NFKBIA
IL-22 Signaling	1,57E00	1,36E-01	#NUM!	STAT3,STAT1,SOCS3
Tumoricidal Function of Hepatic Natural Killer Cells	1,57E00	1,36E-01	#NUM!	SERPINB9,ICAM1,CASP8
IL-9 Signaling	1,54E00	1,03E-01	0,000	STAT3,STAT1,SOCS3,BCL3
LPS-stimulated MAPK Signaling	1,53E00	7,69E-02	1,633	JUN,FOS,CD14,NFKBIE,NFKBIA,PRKCG
Hypoxia Signaling in the Cardiovascular System	1,53E00	8,62E-02	#NUM!	JUN,UBE2L6,HSP90B1,NFKBIE,NFKBIA
Xanthine and Xanthosine Salvage	1,52E00	1	#NUM!	PNP
B Cell Activating Factor Signaling	1,51E00	0.1	#NUM!	JUN,FOS,NFKBIE,NFKBIA
Thrombopoietin Signaling	1,5E00	8,47E-02	1,342	JUN,FOS,STAT3,STAT1,PRKCG
Induction of Apoptosis by HIV1	1,5E00	8,47E-02	0,447	DAXX,TNFRSF1A,NFKBIE,NFKBIA,CASP8
HGF Signaling	1,48E00	6,86E-02	0,816	ELF1,JUN,FOS,STAT3,CDKN1A,IL6,PRKCG
Choline Biosynthesis III	1,46E00	0.2	#NUM!	PLD4,HMOX1
Antioxidant Action of Vitamin C	1,4E00	7,14E-02	-2,449	CSF2RB,PLD4,NFKBIE,NFKBIA,HMOX1,PLA2G4A
Chemokine Signaling	1,4E00	7,94E-02	2,236	JUN,FOS,CCL5,CCL2,CCL4
Caveolar-mediated Endocytosis Signaling	1,37E00	7,81E-02	#NUM!	HLA-A,CD48,ITGAX,ITGB2,B2M
GM-CSF Signaling	1,32E00	7,58E-02	2,236	STAT3,HCK,STAT1,CSF2RB,LYN
B Cell Receptor Signaling	1,32E00	5,7E-02	1,633	JUN,FCGR2B,PTPRC,PTPN6,NFKBIE,NFKBIA,VAV1,FCGR2A,LYN
Granzyme A Signaling	1,31E00	1,67E-01	#NUM!	HIST1H1C,GZMA
ATM Signaling	1,23E00	7,14E-02	#NUM!	JUN,CDKN1A,GADD45B,NFKBIA,GADD45G
Guanine and Guanosine Salvage I	1,23E00	0.5	#NUM!	PNP
Adenine and Adenosine Salvage I	1,23E00	0.5	#NUM!	PNP
4-1BB Signaling in T Lymphocytes	1,22E00	0.1	#NUM!	JUN,NFKBIE,NFKBIA
T Cell Receptor Signaling	1,2E00	6,38E-02	#NUM!	JUN,FOS,LCP2,PTPRC,NFKBIA,VAV1
NRF2-mediated Oxidative Stress Response	1,18E00	5,36E-02	1,134	JUN,FOS,HSPB8,AOX1,MGST1,HMOX1,MAFF,JUNB,PRKCG
Regulation of IL-2 Expression in Activated and Anergic T Lymphocytes	1,17E00	6,85E-02	#NUM!	JUN,FOS,NFKBIE,NFKBIA,VAV1
Neuroprotective Role of THOP1 in Alzheimer's Disease	1,16E00	9,38E-02	#NUM!	HLA-A,SERPINA3,HLA-G
p53 Signaling	1,15E00	6,19E-02	1,000	JUN,PML,CDKN1A,GADD45B,THBS1,GADD45G
Lipid Antigen Presentation by CD1	1,09E00	1,25E-01	#NUM!	B2M,FCER1G
Fc Epsilon RI Signaling	1,08E00	5,94E-02	1,633	LCP2,FCER1G,VAV1,PLA2G4A,LYN,PRKCG
Sphingosine-1-phosphate Signaling	1,08E00	5,94E-02	0,000	S1PR3,CASP1,RHOC,RHOJ,CASP4,CASP8
Role of PI3K/AKT Signaling in the Pathogenesis of Influenza	1,06E00	7,14E-02	#NUM!	CCL5,NFKBIE,NFKBIA,PLAC8
PPARα/RXRα Activation	1,06E00	5,26E-02	-1,342	JUN,IL1B,HSP90B1,BCL3,NFKBIE,IL6,NFKBIA,HELZ2
Tetrahydrofolate Salvage from 5,10-methenyltetrahydrofolate	1,06E00	3,33E-01	#NUM!	MTHFD2
Tetrahydrobiopterin Biosynthesis I	1,06E00	3,33E-01	#NUM!	GCH1
Adenine and Adenosine Salvage III	1,06E00	3,33E-01	#NUM!	PNP
Purine Ribonucleosides Degradation to Ribose-1-phosphate	1,06E00	3,33E-01	#NUM!	PNP
Tetrahydrobiopterin Biosynthesis II	1,06E00	3,33E-01	#NUM!	GCH1
NAD Biosynthesis III	1,06E00	3,33E-01	#NUM!	NAMPT
NF-κB Activation by Viruses	1,05E00	6,33E-02	1,342	EIF2AK2,ITGB2,NFKBIE,NFKBIA,PRKCG
Role of IL-17A in Arthritis	1,04E00	7,02E-02	#NUM!	CCL5,CCL2,NFKBIE,NFKBIA
UVB-Induced MAPK Signaling	1,04E00	7,02E-02	#NUM!	JUN,FOS,EIF4EBP1,PRKCG
TGF-β Signaling	1,04E00	6,25E-02	1,342	JUN,FOS,IRF7,TGIF1,SERPINE1
PDGF Signaling	1,04E00	6,25E-02	2,236	JUN,FOS,EIF2AK2,STAT3,STAT1
IL-1 Signaling	1,02E00	6,17E-02	2,236	JUN,FOS,IL1A,NFKBIE,NFKBIA
Huntington's Disease Signaling	9,98E-01	4,76E-02	-1,134	JUN,HSPA1A/HSPA1B,Hspa1b,UBD,CASP1,PSME1,CASP4,CASP8,TGM2,PRKCG
Acute Myeloid Leukemia Signaling	9,69E-01	5,95E-02	#NUM!	STAT3,PML,CSF2RB,SPI1,EIF4EBP1
Endoplasmic Reticulum Stress Pathway	9,6E-01	1,05E-01	#NUM!	HSP90B1,DDIT3
Role of Osteoblasts, Osteoclasts and Chondrocytes in Rheumatoid Arthritis	9,49E-01	4,65E-02	#NUM!	JUN,FOS,IL1RN,IL1B,TNFRSF1A,IL1A,NFKBIE,IL6,SPP1,NFKBIA
Arsenate Detoxification I (Glutaredoxin)	9,41E-01	2,5E-01	#NUM!	PNP
Protein Citrullination	9,41E-01	2,5E-01	#NUM!	PADI2
Heme Degradation	9,41E-01	2,5E-01	#NUM!	HMOX1
Glioma Invasiveness Signaling	9,4E-01	6,45E-02	1,000	RHOC,TIMP1,RHOJ,CD44
EGF Signaling	9,4E-01	6,45E-02	2,000	JUN,FOS,STAT3,STAT1
Type II Diabetes Mellitus Signaling	9,35E-01	5,41E-02	0,447	SOCS3,TNFRSF1A,CEBPB,NFKBIE,NFKBIA,PRKCG
Role of MAPK Signaling in the Pathogenesis of Influenza	9,21E-01	6,35E-02	#NUM!	CCL5,CXCL10,CCL2,PLA2G4A
14-3-3-mediated Signaling	9,21E-01	5,36E-02	1,000	JUN,TUBB4A,FOS,TNFRSF1A,TUBB6,PRKCG
Role of JAK1 and JAK3 in γc Cytokine Signaling	9,03E-01	6,25E-02	#NUM!	STAT3,IL15,STAT1,SOCS3
Colorectal Cancer Metastasis Signaling	8,92E-01	4,52E-02	3,162	JUN,FOS,STAT3,TLR3,STAT1,TNFRSF1A,RHOC,IL6,RHOJ,TLR2
UVC-Induced MAPK Signaling	8,84E-01	7,14E-02	#NUM!	JUN,FOS,PRKCG
Gαq Signaling	8,82E-01	4,96E-02	1,342	RHOC,PLD4,NFKBIE,RHOJ,NFKBIA,HMOX1,PRKCG
Adipogenesis pathway	8,82E-01	5,22E-02	#NUM!	CEBPD,SAP30,TNFRSF1A,CEBPB,EGR2,DDIT3
IL-17A Signaling in Airway Cells	8,68E-01	6,06E-02	0,000	STAT3,NFKBIE,IL6,NFKBIA
Phospholipases	8,2E-01	6,67E-02	#NUM!	PLD4,HMOX1,PLA2G4A
IL-15 Signaling	8,18E-01	5,8E-02	#NUM!	STAT3,IL15,IL6,VCAM1
IGF-1 Signaling	8,06E-01	5,26E-02	1,000	JUN,FOS,STAT3,IGFBP7,SOCS3
STAT3 Pathway	8,02E-01	5,71E-02	-1,000	STAT3,SOCS3,CDKN1A,PTPN6
Histidine Degradation III	7,78E-01	1,67E-01	#NUM!	MTHFD2
Folate Transformations I	7,78E-01	1,67E-01	#NUM!	MTHFD2
FLT3 Signaling in Hematopoietic Progenitor Cells	7,71E-01	5,56E-02	1,000	STAT3,STAT1,STAT2,EIF4EBP1
IL-4 Signaling	7,71E-01	5,56E-02	#NUM!	HLA-A,HLA-DQA1,HLA-DQB1,PTPN6
Actin Nucleation by ARP-WASP Complex	7,25E-01	0.06	#NUM!	VASP,RHOC,RHOJ
Ceramide Signaling	0.7	5,19E-02	2,000	JUN,FOS,TNFRSF1A,S1PR3
ILK Signaling	6,8E-01	4,35E-02	2,646	JUN,FOS,MYH7,TNFRSF1A,RHOC,ITGB2,RHOJ
ERK/MAPK Signaling	6,8E-01	4,35E-02	1,134	ELF1,FOS,STAT3,STAT1,EIF4EBP1,PLA2G4A,PRKCG
Role of Lipids/Lipid Rafts in the Pathogenesis of Influenza	6,65E-01	1,25E-01	#NUM!	RSAD2
Pancreatic Adenocarcinoma Signaling	6,62E-01	4,67E-02	2,236	STAT3,STAT1,CDKN1A,PLD4,HMOX1
PI3K/AKT Signaling	6,62E-01	4,67E-02	1,000	HSP90B1,CDKN1A,NFKBIE,NFKBIA,EIF4EBP1
fMLP Signaling in Neutrophils	6,51E-01	4,63E-02	-0,447	NCF1,NFKBIE,CYBB,NFKBIA,PRKCG
Salvage Pathways of Pyrimidine Ribonucleotides	6,36E-01	4,88E-02	#NUM!	EIF2AK2,UPP1,APOBEC1,CMPK2
Prostate Cancer Signaling	6,24E-01	4,82E-02	#NUM!	HSP90B1,CDKN1A,NFKBIE,NFKBIA
Inhibition of Angiogenesis by TSP1	6,24E-01	6,45E-02	#NUM!	JUN,THBS1
Tight Junction Signaling	6,23E-01	4,32E-02	#NUM!	JUN,FOS,RAB13,MYH7,TNFRSF1A,VASP
Oncostatin M Signaling	6,04E-01	6,25E-02	#NUM!	STAT3,STAT1
Lymphotoxin β Receptor Signaling	5,99E-01	5,17E-02	#NUM!	RELB,NFKBIA,VCAM1
RAR Activation	5,96E-01	4,09E-02	#NUM!	JUN,FOS,PML,ACTL6B,RELB,CSF2RB,PRKCG
Apoptosis Signaling	5,9E-01	4,65E-02	2,000	TNFRSF1A,NFKBIE,NFKBIA,CASP8
Hematopoiesis from Multipotent Stem Cells	5,81E-01	0.1	#NUM!	IL15
CXCR4 Signaling	5,71E-01	4,14E-02	1,342	JUN,FOS,RHOC,RHOJ,PRKCG,LYN
RANK Signaling in Osteoclasts	5,68E-01	4,55E-02	#NUM!	JUN,FOS,NFKBIE,NFKBIA
Virus Entry via Endocytic Pathways	5,57E-01	4,49E-02	#NUM!	HLA-A,ITGB2,B2M,PRKCG
LPS/IL-1 Mediated Inhibition of RXR Function	5,51E-01	3,95E-02	2,000	JUN,IL1RN,IL1B,CD14,TNFRSF1A,IL1A,MGST1
Nicotine Degradation III	5,16E-01	5,41E-02	#NUM!	AOX1,CYP1B1
Chondroitin Sulfate Degradation (Metazoa)	5,14E-01	8,33E-02	#NUM!	Chil3/Chil4
γ-glutamyl Cycle	5,14E-01	8,33E-02	#NUM!	CHAC1
Hereditary Breast Cancer Signaling	5,1E-01	4,07E-02	#NUM!	ACTL6B,UBD,CDKN1A,GADD45B,GADD45G
eNOS Signaling	5,02E-01	4,03E-02	-1,000	HSPA1A/HSPA1B,Hspa1b,HSP90B1,CASP8,PRKCG
Renal Cell Carcinoma Signaling	4,99E-01	4,55E-02	#NUM!	JUN,FOS,UBD
Xenobiotic Metabolism Signaling	4,75E-01	3,65E-02	#NUM!	IL1B,HSP90B1,IL1A,IL6,MGST1,HMOX1,CYP1B1,PRKCG
Role of BRCA1 in DNA Damage Response	4,66E-01	4,35E-02	#NUM!	ACTL6B,STAT1,CDKN1A
Dermatan Sulfate Degradation (Metazoa)	4,6E-01	7,14E-02	#NUM!	Chil3/Chil4
Granzyme B Signaling	4,36E-01	6,67E-02	#NUM!	CASP8
NAD Salvage Pathway II	4,36E-01	6,67E-02	#NUM!	NT5C3A
Macropinocytosis Signaling	4,36E-01	4,17E-02	#NUM!	CD14,ITGB2,PRKCG
Role of Oct4 in Mammalian Embryonic Stem Cell Pluripotency	4,31E-01	4,65E-02	#NUM!	TDRD7,SPP1
Nicotine Degradation II	4,31E-01	4,65E-02	#NUM!	AOX1,CYP1B1
mTOR Signaling	4,21E-01	3,61E-02	1,633	RHOC,PLD4,RHOJ,EIF4EBP1,HMOX1,PRKCG
VEGF Family Ligand-Receptor Interactions	4,08E-01	0.04	#NUM!	FOS,PLA2G4A,PRKCG
PEDF Signaling	4,08E-01	0.04	#NUM!	NFKBIE,NFKBIA,CASP8
Semaphorin Signaling in Neurons	4,06E-01	4,44E-02	#NUM!	RHOC,RHOJ
Cardiomyocyte Differentiation via BMP Receptors	3,94E-01	5,88E-02	#NUM!	MYH7
FcγRIIB Signaling in B Lymphocytes	3,84E-01	4,26E-02	#NUM!	FCGR2B,LYN
Reelin Signaling in Neurons	3,81E-01	3,85E-02	#NUM!	HCK,ITGB2,LYN
HER-2 Signaling in Breast Cancer	3,81E-01	3,85E-02	#NUM!	CDKN1A,ITGB2,PRKCG
DNA Methylation and Transcriptional Repression Signaling	3,75E-01	5,56E-02	#NUM!	SAP30
Superpathway of Inositol Phosphate Compounds	3,74E-01	3,45E-02	#NUM!	SOCS3,PLD4,PTPRC,PTPN6,VAV1,CD86
FXR/RXR Activation	3,7E-01	3,6E-02	#NUM!	IL1RN,C3,IL1B,IL1A
P2Y Purigenic Receptor Signaling Pathway	3,63E-01	3,57E-02	1,000	JUN,FOS,P2RY6,PRKCG
Polyamine Regulation in Colon Cancer	3,57E-01	5,26E-02	#NUM!	PSME1
Pyrimidine Deoxyribonucleotides De Novo Biosynthesis I	3,57E-01	5,26E-02	#NUM!	CMPK2
Gα12/13 Signaling	3,5E-01	3,51E-02	#NUM!	JUN,NFKBIE,NFKBIA,VAV1
D-myo-inositol-5-phosphate Metabolism	3,5E-01	3,51E-02	#NUM!	SOCS3,PLD4,PTPRC,PTPN6
RhoGDI Signaling	3,45E-01	3,4E-02	-1,342	MSN,RHOC,RHOJ,CD44,ARHGDIB
CNTF Signaling	3,42E-01	3,92E-02	#NUM!	STAT3,STAT1
Bupropion Degradation	3,41E-01	0.05	#NUM!	CYP1B1
Glutathione Redox Reactions I	3,41E-01	0.05	#NUM!	MGST1
Germ Cell-Sertoli Cell Junction Signaling	3,4E-01	3,38E-02	#NUM!	TUBB4A,TNFRSF1A,TUBB6,RHOC,RHOJ
Mitotic Roles of Polo-Like Kinase	3,33E-01	3,85E-02	#NUM!	HSP90B1,PTTG1
3-phosphoinositide Biosynthesis	3,29E-01	3,33E-02	#NUM!	SOCS3,PTPRC,PTPN6,VAV1,CD86
ErbB Signaling	3,27E-01	3,53E-02	#NUM!	JUN,FOS,PRKCG
SAPK/JNK Signaling	3,27E-01	3,53E-02	#NUM!	JUN,DAXX,FCER1G
D-myo-inositol (1,4,5)-Trisphosphate Biosynthesis	3,11E-01	4,55E-02	#NUM!	PLD4
Acetone Degradation I (to Methylglyoxal)	3,11E-01	4,55E-02	#NUM!	CYP1B1
Relaxin Signaling	3,07E-01	3,31E-02	0,000	JUN,FOS,NFKBIE,NFKBIA
Estrogen-mediated S-phase Entry	2,98E-01	4,35E-02	#NUM!	CDKN1A
Glutathione-mediated Detoxification	2,98E-01	4,35E-02	#NUM!	MGST1
Eicosanoid Signaling	2,98E-01	3,57E-02	#NUM!	ALOX5AP,PLA2G4A
Telomerase Signaling	2,93E-01	3,33E-02	#NUM!	ELF1,HSP90B1,CDKN1A
PCP pathway	2,9E-01	3,51E-02	#NUM!	JUN,JUNB
IL-2 Signaling	2,82E-01	3,45E-02	#NUM!	JUN,FOS
Agrin Interactions at Neuromuscular Junction	2,74E-01	3,39E-02	#NUM!	JUN,ITGB2
ErbB2-ErbB3 Signaling	2,74E-01	3,39E-02	#NUM!	JUN,STAT3
Corticotropin Releasing Hormone Signaling	2,69E-01	3,19E-02	#NUM!	JUN,FOS,PRKCG
Molecular Mechanisms of Cancer	2,68E-01	3,01E-02	#NUM!	JUN,FOS,DAXX,CDKN1A,RHOC,NFKBIE,RHOJ,NFKBIA,CASP8,PRKCG
Remodeling of Epithelial Adherens Junctions	2,53E-01	3,23E-02	#NUM!	TUBB4A,TUBB6
Antiproliferative Role of Somatostatin Receptor 2	2,46E-01	3,17E-02	#NUM!	CDKN1A,PTPN6
Gαi Signaling	2,41E-01	3,03E-02	#NUM!	STAT3,S1PR3,HCAR2
D-myo-inositol (1,4,5,6)-Tetrakisphosphate Biosynthesis	2,36E-01	0.03	#NUM!	SOCS3,PTPRC,PTPN6
D-myo-inositol (3,4,5,6)-tetrakisphosphate Biosynthesis	2,36E-01	0.03	#NUM!	SOCS3,PTPRC,PTPN6
Neurotrophin/TRK Signaling	2,33E-01	3,08E-02	#NUM!	JUN,FOS
Estrogen Biosynthesis	2,06E-01	3,12E-02	#NUM!	CYP1B1
Pyrimidine Ribonucleotides Interconversion	2,06E-01	3,12E-02	#NUM!	CMPK2
Serotonin Receptor Signaling	2,06E-01	3,12E-02	#NUM!	GCH1
Inhibition of Matrix Metalloproteases	1,98E-01	3,03E-02	#NUM!	TIMP1
Notch Signaling	1,98E-01	3,03E-02	#NUM!	HES5
